# Supplementary material for: Risk Factors in Sporadic Early-Onset Colorectal Cancer, Current Evidence and Emerging Insights: A Systematic Review
Source: Cancers (Basel). 2026 May 8;18(10):1515. doi: 10.3390/cancers18101515 (PMC13204181; doi:10.3390/cancers18101515)
Supplement: Supplementary file 1 [file cancers-18-01515-s001.zip]

Archive with 1 entries (1 files):
- cancers-4285736-supplementary.pdf
